# Supplementary material for: ThermoSlope: A Software for Determining Thermodynamic Parameters from Single Steady-State Experiments
Source: Molecules. 2021 Nov 26;26(23):7155. doi: 10.3390/molecules26237155 (PMC8658824; doi:10.3390/molecules26237155)
Supplement: Supplementary file 1 [file molecules-26-07155-s001.zip]

Archive with 1 entries (1 files):
- molecules-1462376-supplementary.pdf
